# Supplementary material for: Malignant Syphilis in a Female Patient: A Case Report and Mini-Review
Source: Trop Med Infect Dis. 2022 Mar 8;7(3):47. doi: 10.3390/tropicalmed7030047 (PMC8950934; doi:10.3390/tropicalmed7030047)
Supplement: Supplementary file 1 [file tropicalmed-07-00047-s001.zip]

Archive with 1 entries (1 files):
- tropicalmed-1600355-Supplementary file-eng-done.pdf
